# Supplementary material for: First Autochthonous Report on Cattle Babesia naoakii in Central Java, Indonesia, and Identification of Haemaphysalis bispinosa Ticks in the Investigated Area
Source: Pathogens. 2022 Dec 29;12(1):59. doi: 10.3390/pathogens12010059 (PMC9864747; doi:10.3390/pathogens12010059)
Supplement: Supplementary file 1 [file pathogens-12-00059-s001.zip]

Archive with 2 entries (2 files):
- Hamid_Suppl material_Fig_1.pdf
- Hamid_Suppl material_video_HF clinical_1.mp4
